# Supplementary material for: Multistability and dynamic transitions of intracellular Min protein patterns
Source: Mol Syst Biol. 2016 Jun 8;12(6):873. doi: 10.15252/msb.20156724 (PMC4923923; doi:10.15252/msb.20156724)
Supplement: Supplementary file 3 — Video EV1 [file MSB-12-873-s003.zip]

Archive with 4 entries (3 files):
- 6724_VideoEV1/
- 6724_VideoEV1/.DS_Store
- 6724_VideoEV1/Video_EV1.avi
- 6724_VideoEV1/Video_EV1_legend.docx
