# Supplementary material for: Multistability and dynamic transitions of intracellular Min protein patterns
Source: Mol Syst Biol. 2016 Jun 8;12(6):873. doi: 10.15252/msb.20156724 (PMC4923923; doi:10.15252/msb.20156724)
Supplement: Supplementary file 9 — Code EV1 [file MSB-12-873-s009.zip]

Archive with 4 entries (4 files):
- Find_radialshapeb.m
- imFeretDiameter.m
- Wu_cropstack.m
- Wu_growthtrack.m
