# Supplementary material for: Multistability and dynamic transitions of intracellular Min protein patterns
Source: Mol Syst Biol. 2016 Jun 8;12(6):873. doi: 10.15252/msb.20156724 (PMC4923923; doi:10.15252/msb.20156724)
Supplement: Supplementary file 9 — Code EV1 [file MSB-12-873-s009.zip › Find_radialshapeb.m]

%% This function uses a cytosolic grey scale image to first define cell
%% center, and then map the cell boundary using angular coordinates. The
%% Cell boundary is defined by the minimum values of first derivative of a line profile.
function [xcent,ycent,IbiA,Area,cellbound,rectcorners,rectbound]=Find_radialshapeb(I,radialsteps,angularsteps,G);
% xm ym, center of the cell
% cellbound, coordinates of the cellboundary at all 360 degrees
% Minbound, coordinates of the extended cell boundary at all 360 degrees
% rectcorners,return 5 (x,y) coordinates for plotting a rectanglular boundary around a cell
% rectbound, lowerleft corner and width and length to define a rectangle around the cell
% rectdist, the distance from the rectbound to the center at all 360 degree
% Ibi, binary image separating the cell(1) from background(0);
% angmtrx, collect the angular coordinates (spokes) in all 360 degrees
% cytodist, collect the distance between the boundary and the center at each angle
% lineprofileall, turn a cytosolic image into angular image scaled by the distance from the cell center to the boundary of the image
I=double(I);
If=imfilter(I,G,'same');
Ihori=max(If,[],1);
Ivert=max(If,[],2);
DerIx=diff(Ihori);
[~,boundxl]=max(DerIx);
[~,boundxr]=min(DerIx);
boundxr=boundxr+1;
DerIy=diff(Ivert);
[~,boundyl]=max(DerIy);
[~,boundyr]=min(DerIy);
boundyr=boundyr+1;
xm=(boundxl(1)+boundxr(1))/2; 
ym=(boundyl(1)+boundyr(1))/2;
[imh,imw]=size(If);
ratio=(imh-ym)/(imw-xm);
angstepsize=2*pi/angularsteps;
angles=angstepsize:angstepsize:(2*pi);
lineprofileall=[]; %% turn a cytosolic image into angular image scaled by the distance from the cell center to the boundary of the image
cellbound=[]; %% coordinates of the cellboundary at all 360 degrees
lineposall=[];
meanboundinten=double(0);
for step=1:angularsteps;
    alfa=angles(step);
    if abs(tan(alfa))<ratio && cos(alfa)>0;
        xst=linspace(xm,imw-2,100);
        yst=ym+(xst-xm)*tan(alfa);
    elseif abs(tan(alfa))<ratio && cos(alfa)<=0;
        xst=linspace(xm,3,100);
        yst=ym+(xst-xm)*tan(alfa);
    elseif abs(tan(alfa))>ratio && sin(alfa)>0;
        yst=linspace(ym,imh-2,100);
        xst=xm+(yst-ym)*cot(alfa);
    else 
       yst=linspace(ym,3,100);
       xst=xm+(yst-ym)*cot(alfa);
    end
    lineprofile=zeros(radialsteps,3);    
    for i=1:radialsteps;
        row=int16(yst(i)); col=int16(xst(i));
        if row>imh; row=imh;
        elseif row<1; row=1;
        else 
        end
        if col>imw; col=imw;
        elseif col<1; col=1;
        else 
        end;
        intensity=If(row,col);
    lineprofile(i,1:3)=cat(2,xst(i),yst(i),intensity);
    end
    lineprofileall=cat(2,lineprofileall,lineprofile(:,3)); %%%%
    lineposall=cat(3,lineposall,lineprofile(:,1:2));
    [~,pos]=min(diff(lineprofile(:,3)));
    if numel(pos)==0 || pos<12; pos=12;end
    bound=lineprofile(pos+2,1:2);
    boundintensi=If(int16(bound(2)),int16(bound(1)));
    meanboundinten=meanboundinten+boundintensi/angularsteps;
end
% find the cell boundary using meanboundinten and create binary image
IbiA=(If>meanboundinten);
IbiA=bwmorph(IbiA,'clean');
Area=sum(IbiA(:));
for j=1:angularsteps;
    jline=lineprofileall(:,j);
    jline=(jline>meanboundinten);
    jline=bwmorph(jline,'clean');
    [Ploc,~]=find(jline==1);
    if size(Ploc,1)==0;
       Ploc=100;
    else
    end
    boundloc=max(Ploc);
    boundnew=lineposall(boundloc,1:2,j);
    cellbound=cat(1,cellbound,boundnew);%%%%
end
recthigh=max(cellbound(:,2));
rectlow=min(cellbound(:,2));
rectright=max(cellbound(:,1));
rectleft=min(cellbound(:,1));
rectcorners=double([rectleft rectlow; rectleft recthigh; rectright recthigh; rectright rectlow; rectleft rectlow]); %%%%
rectbound=[rectleft rectlow rectright-rectleft recthigh-rectlow]; %%%%
[yy,xx]=find(IbiA==1);
ycent=mean(yy); xcent=mean(xx);
    
