# Supplementary material for: Multistability and dynamic transitions of intracellular Min protein patterns
Source: Mol Syst Biol. 2016 Jun 8;12(6):873. doi: 10.15252/msb.20156724 (PMC4923923; doi:10.15252/msb.20156724)
Supplement: Supplementary file 9 — Code EV1 [file MSB-12-873-s009.zip › Wu_cropstack.m]

%% This code is used to initially crop the images of cells in a time serie,stack them and rename them in a new order
%% The cell sizes are measured over time. The biggest length/width of each single cell are used to distribute the files into different folders
%% You need the function 'Find_radialshapeb.m'
clear all;
cmpstr=computer;%code for determining which computer this is running under
if cmpstr(1:3)=='PCW'
    dirsep='\';%for pc
elseif cmpstr(1:3)=='GLN'
    dirsep='/';%for linux
elseif cmpstr(1:3)=='MAC'
    dirsep='/';%for mac (cheack dir seperator)
end

%%%%%% Go to data directory

dirdata='*'; % Single cell .tiff data exported from the .Nd2 files
dirsave='*';
cellws=[200 250 300 350 400 450 500 550 600 650 700 750 800];
cellls=[200 250 300 350 400 450 500 550 600 650 700 750 800 850 900 950 1000 1050 1100 1150 1200];% these tells you the bin of cell dimensions
recordcell=[];
cd(dirsave);
% make new folders to distribute the cells
for aaa=1:size(cellls,2);
    celll=cellls(aaa);
    for bbb=1:size(cellws,2);
    cellw=cellws(bbb);
    celll2=int2str(celll); cellw2=int2str(cellw);
    cellsize=cat(2,'l',celll2,'w',cellw2);
    mkdir(cellsize);
    end
end
namebase=62600; % a starting number to give each cell an identity
deltat=5;
pxsize=12.5;
x=0:1/255:1;  % define 8 bit color channels
y=zeros(1,256);
red=cat(1,x,y,y);
green=cat(1,y,x,y);
radialsteps=100;angularsteps=360;overshoot=0.1;
G=fspecial('Gaussian',[3,3],2);
for ss=1:1;
    cd(dirsave);
    pos=dir('*crop*');%dir('*crop*');
    for f=1:length(pos);
        ff=int2str(namebase+f);% sometimes use 1000*ss when there are lots of cells
        dirpos=[dirsave,dirsep,pos(f).name];
        cd(dirpos);
        fname1=cat(2,'*','c1.tif'); % cytosol
        fname2=cat(2,'*','c2.tif'); % MinD
        files1=dir(fname1);
        files2=dir(fname2);
        I0=imread(files1(1).name);
        [a,b]=size(I0); % open 1 image to find image size.
        SUM=zeros(a,b,'uint16');
        STACK1=[];
        STACK2=[];
        STACKSort=[];

        %%%%%%%%%% to open images and put into stacks. The Min images are
        %%%%%%%%%% background corrected and bleaching corrected.
        for t=1:min(length(files1),length(files2));
            cd(dirpos);
            I=imread(files1(t).name);
            STACK1=cat(3,STACK1,I);
        end
        %%%%%%% average/crop the cytosolic data to obtain a white or red image with
        %%%%%%% the cells in the center.
        MeanI=mean(STACK1,3); % time average images and scaled x/y image + first derivitive
        Sort1=sort(MeanI(:)); % turn matrix into vector
        meanback1=mean(mean(MeanI([1 a],:),1),2); % take first and last line of the image
        max1=max(Sort1)-meanback1;
        MeanI=MeanI-meanback1;
        scalered=max(MeanI(:))/128;
        MeanI=uint16(MeanI);
        Id=double(MeanI);
        [xcent,ycent,~,~,~,rectcorners,rectbound]=Find_radialshapeb(I,radialsteps,angularsteps,G);
        cwidth1=rectbound(3)+1; % obtaining cell width, height, and center
        cheight1=rectbound(4)+1;
        reall=max([cwidth1 cheight1])*100/pxsize;
        realw=min([cwidth1 cheight1])*100/pxsize;
        % assign the cell to a folder according to its size.
        [~,catlloc]=min(abs(reall-cellls));
        catel=cellls(catlloc);
        [~,catwloc]=min(abs(realw-cellws));
        catew=cellws(catwloc);
        catesize=cat(2,'w',int2str(catew),'l',int2str(catel));
        cd(dirdata);
        fldr1=dir(cat(2,catesize,'*'));
        if numel(fldr1)==0; mkdir(catesize);end
        dirS=[dirdata dirsep catesize];
        cd(dirS);
        cellsize=cat(2,'w',int2str(round(realw)),'l',int2str(round(reall)));
    %     
    %     if (abs(celll*1.25-realw)>5)||(abs(realw/realh-celll/cellw)>0.1)
    %     continue %% exclude cells that has 0.25um difference in width, or >5% difference in aspect ratio
    %     end

        edgex=min([rectcorners(1,1)-1 b-rectcorners(3,1)]);
        edgey=min([rectcorners(1,2)-1 a-rectcorners(3,2)]);
        cropwidth=int16(cwidth1+edgex*2);
        cropheight=int16(cheight1+edgey*2);
        cc1x=int16((rectcorners(1,1)+rectcorners(3,1))/2);
        cc1y=int16((rectcorners(1,2)+rectcorners(3,2))/2);
        tlx=int16(cc1x-cwidth1*0.5-edgex);
        tly=int16(cc1y-cheight1*0.5-edgey);
        Mask1=cat(2,tlx,tly,cropwidth,cropheight);
        MeanI=imcrop(MeanI,Mask1);
        if cwidth1<cheight1; MeanI=MeanI';end
        %%% extract info from 1st Min image as basal value to correct for photobleaching. 
        cd(dirpos);
        I20=imread(files2(1).name); % I20 means I2_1st image.
        Sort20=sort(I20(:)); % to subtract background.
        meanback20=mean([I20(1,:) I20(a,:)],2);
        MeanInt20=mean(I20(:))-meanback20;
        peakthss=[];
        allpix=a*b;
        MAX=[];
        Filters=[];
        for t=1:length(files2);
            cd(dirpos);
            I2=imread(files2(t).name);
            Sort2=sort(I2(:));
            meanback2=mean([I2(1,:) I2(a,:)],2); % subtract background and make/save final image
            I2=I2-meanback2;
            I2=imcrop(I2,Mask1);
            if cwidth1<cheight1; I2=I2';end
            Sort2=Sort2-meanback2;
            MeanInt2=mean(Sort2(:));
            Blcorr=MeanInt20/MeanInt2;
            Sort2=uint16(Sort2*Blcorr);
            I2=uint16(I2*Blcorr); % correct for photobleaching
            STACK2=cat(3,STACK2,I2);
            MAX=cat(1,MAX,max(I2(:)));
        end
        scalegreen2=double(max(MAX))/128;
         STACK2x=double(STACK2);
         StdI2=std(STACK2x,0,3);
         Sort4=sort(StdI2(:)); % turn matrix into vector
         max2=max(Sort4);
         scalegreen=max2/255;
        StdI2b=256*StdI2./max(StdI2(:));
        StdI2b=uint8(StdI2b);
        I1b=MeanI./scalered;
        I1red=ind2rgb(I1b,red');
        %% save images
        cd(dirS);
        Name1=cat(2,'cytosol',cellsize,'nr',ff,'.tif');
        %Name2=cat(2,'cytored',cellsize,'nr',ff,'.tif');
        imwrite(MeanI,Name1,'tif','Compression','None');
        %imwrite(I1red,Name2,'tif','Compression','None');
        I2b=StdI2./scalegreen;
        I2green=ind2rgb(StdI2b,green');
        Icolor=I1red+I2green;
        all3=cat(2,I1red,I2green,Icolor);
        %%%%save images
        %Name3=cat(2,'Minave',cellsize,'nr',ff,'.tif');
        Name3b=cat(2,'Minstd',cellsize,'nr',ff,'.tif');
        %Name4=cat(2,'Minavegreen',cellsize,'nr',ff,'.tif');
        %Name5=cat(2,'avemerge',cellsize,'nr',ff,'.tif');
        Name6=cat(2,'avestdmontage',cellsize,'nr',ff,'.tif');
        %imwrite(MeanI2,Name3,'tif','Compression','None');
        imwrite(StdI2b,Name3b,'tif','Compression','None');
        % imwrite(I2green,Name4,'tif','Compression','None');
        % imwrite(Icolor,Name5,'tif','Compression','None');
        imwrite(all3,Name6,'tif','Compression','None');

        %%%%%%%%%%%%% Min image processing - extracting information from the images
        for m=1:size(STACK2,3);
            I3=STACK2(:,:,m);
            I3scale=I3./scalegreen2;
            I3green=ind2rgb(I3scale,green');
            merge=I1red+I3green;
            montage=cat(2,I1red,I3green,merge);
            % Name7=cat(2,'merges',cellsize,'nr',ff,'.tif');
            Name8=cat(2,'montages',cellsize,'nr',ff,'.tif');
            Name9=cat(2,'Minstack',cellsize,'nr',ff,'.tif');
            % imwrite(merge,Name7,'tif','WriteMode','append','Compression','None');
            imwrite(montage,Name8,'tif','WriteMode','append','Compression','None');
            imwrite(I3,Name9,'tif','WriteMode','append','Compression','None'); 
        end
        recordcell=cat(1,recordcell,[namebase+f catew catel]);
    end
end
