# Supplementary material for: Multistability and dynamic transitions of intracellular Min protein patterns
Source: Mol Syst Biol. 2016 Jun 8;12(6):873. doi: 10.15252/msb.20156724 (PMC4923923; doi:10.15252/msb.20156724)
Supplement: Supplementary file 9 — Code EV1 [file MSB-12-873-s009.zip › Wu_growthtrack.m]

%% This code is suitable for tracking rectangular/square cells with shape changing over a period of time.
%% The angle/feret diameter measurements are saved into a data file, and are also plotted out and saved as 'fig' file
%% This code needs the following functions: 1) Find_radialshapeb.m, 2) imFeretDiameter.m

clear all;
cmpstr=computer;%code for determining which computer this is running under
if cmpstr(1:3)=='PCW'
    dirsep='\';%for pc
elseif cmpstr(1:3)=='GLN'
    dirsep='/';%for linux
elseif cmpstr(1:3)=='MAC'
    dirsep='/';%for mac (cheack dir seperator)
end

%%%%%% Go to data directory
dirsave='*';%'/Users/fabaiwu/Documents/work/drafts/MinDynamics/fig1material/transitiontrace1';
% note that the cells were already cropped and distributed into different
% cell-size folders prior to this analysis. See code 'wu_cropstack.m'
dirplot='*';
cd(dirsave);
pxval=12.5; % pixel size defined by the camera
radialsteps=100; % steps between center and the cell boundary
radsize=0.5; % pixel value for each step between unscaled radial spokes line
%overshoot=0.1; % portion overshoot for scaled radial coordinates for MinD signal
%extradial=int16((overshoot+1)*radialsteps);
angularsteps=360;
deltat=1/30;
G=fspecial('Gaussian',[5,5],2); % Gaussian filter setting
SE=strel('disk',15);  % rolling ball background filter setting
perc=0.4;% percentage of the highest intensity used to divide by 2 to define clusters
angle90=cat(1,(1:1:90)',(-89:1:0)');
sz=dir('* *');%('w*');%('*6');% this is to be edited for future processing
theta=linspace(0, 179, 180);
for i=1:length(sz);
    dirsz=[dirsave dirsep sz(i).name];
    cd(dirsz)
    cyto=dir('cell*cyto.tif');
    minst=dir('cell*minD.tif');
    cellnum=length(cyto); % number of cells to be processed.
    cellnames=[]; %IMfcrops=[];
    for j=1:cellnum;
            cd(dirsz)
            cytoname=cyto(j).name;
            cellnamestr=cytoname(7:11);
            % mkdir(cellnamestr);
            cellname=str2double(cellnamestr);
            cellnames=cat(1,cellnames,cellname);
            minname=minst(j).name;
            cytoinfo=imfinfo(cytoname);
            numframe=numel(cytoinfo);
            % read Min tiff  
            Ics=[];IMs=[];IMmaxes=[];
            for n=1:numframe;
            IMN=double(imread(minname,n));
            IMs=cat(3,IMs,IMN);
            IMmax=max(IMN(:));
            IMmaxes=max([IMmaxes;IMmax]);
            end
            
            frused=[];Icints=[];Singlecells=[];Areas=[];
            for k=1:numframe;
                %% cell boundary measure part
                cd(dirsz);
                Ic=double(imread(cytoname,k));
                Ics=cat(3,Ics,Ic);
                Icsort=sort(Ic(:),'descend');
                Icint=mean(Icsort(1:50));
                Icints=cat(1,Icints,Icint);% record high intensity of each frame to prevent out-of-focus images
                if k>1 && Icint<Icints(k-1)*0.7;
                    continue % rid of bad frames
                else  
                frused=cat(1,frused,k); %write down which frame is used
                Id=double(Ic);
                InMax=max(Id(:));
                InMin=min(Id(:));
                [imh,imw]=size(Ic);
                imaxisx=0.08:0.08:(imw*0.08);
                imaxisy=0.08:0.08:(imh*0.08);
                % use function to find outline and the center of the cells
                [xcent,ycent,Ibi,Area,boundcoos,rectcorners,rectbound]=Find_radialshapeb(Ic,radialsteps,angularsteps,G);
                % measure the Max/Min Feret diameters of the cell
                Ferets=imFeretDiameter(Ibi, theta);
                [MaxFd,MaxFa]=max(Ferets);[MinFd,MinFa]=min(Ferets);
                Areas=cat(1,Areas,double(Area/(pxval^2)));

                % define boundaries and new axes for cropping Min tiffs.
                 Minlb=int16(max([rectbound(1)-5 1]));
                 Minrb=int16(min([rectcorners(3,1)+5 imw]));
                 Minbb=int16(max([rectbound(2)-5 1]));
                 Mintb=int16(min([rectcorners(3,2)+5 imh]));
                 Minboundw=Minrb-Minlb+1;
                 Minboundl=Mintb-Minbb+1;
                 Ccrop=Ic(Minbb:Mintb,Minlb:Minrb);
                 Mcrop=IMs(Minbb:Mintb,Minlb:Minrb,k);
                 Cint=sum(Ccrop(:));
                 Mint=sum(Mcrop(:));

                %% Now we start with the Min tiff movies
                mintiff=cat(2,'cell',cellnamestr,'minplots','.tif');
                mindata=cat(2,'cell',cellnamestr,'mindata20150201','.mat');

                t=(k-1)*deltat;%% This line should be replaced with reading the number from the file
                stringt=cat(2,'t=',int2str(t),' s');
                IM=IMs(:,:,k);
                IMsort=sort(IM(:),'descend');
                % blur and filter the image for surface plot
                IMf=imfilter(IM,G,'same');
                IMf=imtophat(IMf,SE);
                IMfcrop=IMf(Minbb:Mintb,Minlb:Minrb); % Gaussian and background filter and then crop the cell out
                %IMfcrops=cat(3,IMfcrops,IMfcrop);
                
                %% Cluster the Min signals
                mincell=IMf(Ibi==1);
                Sortmin=sort(mincell(:),'descend');
                threshold=Sortmin(int16(size(mincell(:),1)*perc));
                Imfbi=(IMf>threshold);
                Imfbi=bwmorph(Imfbi,'clean');
                [Labelcluster,num]=bwlabel(Imfbi,8);
                
                %% find the biggest cluster
                if num>=2
                clustersizesa=[];
                    for aa=1:num
                        [ra,~]=find(Labelcluster==aa);
                        rasize=size(ra,1);
                        clustersizesa=cat(1,clustersizesa,[aa rasize]);
                    end
                sortsizea=-sortrows(-clustersizesa,2); % sortrows: ascending manner only
                biglabel=sortsizea(1,1);
                else
                    biglabel=1;
                end
                [cly,clx]=find(Labelcluster==biglabel);
                
                clcenty=mean(cly); clcentx=mean(clx);
                clang=acos((clcentx-xcent)/sqrt((clcentx-xcent)^2+(clcenty-ycent)^2));
                clang=clang*180/pi;% cluster angle
                clF=round(clang);
                if clF==180;clF=0;end
                clFd=Ferets(clF+1);
                Singlecells=cat(1,Singlecells,[cellname k*deltat Area./(pxval)^2 Cint Mint Mint/Cint (rectbound(3)+1)/pxval (rectbound(4)+1)/pxval MaxFd/pxval MinFd/pxval MaxFa MinFa clang clFd/pxval]);
                end
            end
            cd(dirplot);
            save(mindata,'Singlecells');
            figure(1);
            subplot(2,1,1);
            plot(Singlecells(:,2),min([Singlecells(:,11) 180-Singlecells(:,11)],[],2),'LineStyle','-','LineWidth',1,'Marker','.','MarkerSize',15,'Color','b'); hold on;
            plot(Singlecells(:,2),min([Singlecells(:,12) 180-Singlecells(:,12)],[],2),'LineStyle','-','LineWidth',1,'Marker','.','MarkerSize',15,'Color','k'); hold on;
            plot(Singlecells(:,2),min([Singlecells(:,13) 180-Singlecells(:,13)],[],2),'LineStyle','-','LineWidth',1,'Marker','.','MarkerSize',15,'Color','r'); hold on;            
            ylim([0 90]);
            subplot(2,1,2);
            plot(Singlecells(:,2),Singlecells(:,9),'LineStyle','-','LineWidth',3,'Color','b'); hold on;
            plot(Singlecells(:,2),Singlecells(:,10),'LineStyle','-','LineWidth',3,'Color','k'); hold on;
            plot(Singlecells(:,2),Singlecells(:,14),'LineStyle','-','LineWidth',1,'Color','r','Marker','.','MarkerSize',15); hold on;
            angname=cat(2,'cell',cellnamestr,'angle');
            saveas(gcf,angname,'tif');
            saveas(gcf,angname,'fig');
            close(gcf);
    end

end
